# Supplementary material for: Function and Biomarkers of the Blood-Brain Barrier in a Neonatal Germinal Matrix Haemorrhage Model
Source: Cells. 2021 Jul 2;10(7):1677. doi: 10.3390/cells10071677 (PMC8303246; doi:10.3390/cells10071677)
Supplement: Supplementary file 1 [file cells-10-01677-s001.zip]

Archive with 1 entries (1 files):
- cells-1267019-supplementary.pdf
